# Supplementary material for: Molecular Decoration and Unconventional Double Bond Migration in Irumamycin Biosynthesis
Source: Antibiotics (Basel). 2024 Dec 3;13(12):1167. doi: 10.3390/antibiotics13121167 (PMC11672594; doi:10.3390/antibiotics13121167)
Supplement: Supplementary file 1 [file antibiotics-13-01167-s001.zip]

Archive with 1 entries (1 files):
- antibiotics-3329364-supplementary.pdf
